# Supplementary material for: Basal position of two new complete mitochondrial genomes of parasitic Cymothoida (Crustacea: Isopoda) challenges the monophyly of the suborder and phylogeny of the entire order
Source: Parasit Vectors. 2018 Dec 10;11:628. doi: 10.1186/s13071-018-3162-4 (PMC6287365; doi:10.1186/s13071-018-3162-4)
Supplement: Supplementary file 4 — Table S1. Primers used to amplify and sequence the mitochondrial genomes of the two parasitic cymothoid isopods Ichthyoxenos japonensis and Tachaea chinensis. (XLSX 13 kb) [file 13071_2018_3162_MOESM4_ESM.xlsx]

## Sheet: Sheet1
Primer name	Primer sequence (5'-3')	Target gene	Amplification size (bp)
（A）Tachaea chinensis
SHF1	CGCACAATTCCGTAACCACC	NAD4-COX1	4344
SHR1	GTAGACGGTTCAACCCGTTCC	NAD4-COX1	4344
SHF2	TACCCTTAATAGTGGGAGCC	COX1	663
SHR2	AAGCTCGTGAGTCAACATCC	COX1	663
SHF3	GAATGTTTTGGCTCACTAAG	COX1-ATP6	1922
SHR3	GTGAAAATTTCTGATAAAAGTG	COX1-ATP6	1922
SHF4	CAATCTTTGACCCATCATC	ATP6	496
SHR4	GAGAGAAGAATATGTCCTG	ATP6	496
SHF5	AGTAGAAACTTTAAGAGC	ATP6-12S	2899
SHR5	TAGAAGGGTATCTAATCC	ATP6-12S	2899
SHF6	GGTGCCAGCAATCGCGGTT	12S	532
SHR6	GTGACGGGCGATATGTACAC	12S	532
SHF7	CTTCAAGTCATCATGCAGC	12S-CYTB	1423
SHR7	GGTTAAGGATTTGGTCGG	12S-CYTB	1423
SHF8	CCATTCAGGTTGAATATG	CYTB	454
SHR8	TGTTGTTATGGCAACTGC	CYTB	454
SHF9	CTATGTTAGTTCCAACCAAAGG	CYTB-NAD4	2997
SHR9	GTGGTTACGGAATTGTGCGTG	CYTB-NAD4	2997
SHF10	GACATGTGAACAACCGAAG	NAD4	237
SHR10	GCCTAAGGCTCATGTTGAGG	NAD4	237
(B)Ichthyoxenos japonensis
YGF1	GCCTCAAAGTCACCCCTCTC	CYTB-NAD4	2795
YGR1	CATGGTTTATGTTCCTCTGG	CYTB-NAD4	2795
YGF2	GGCTGACATATTAGATGAAC	NAD4	729
YGR2	GAGGCGTGTTTGGTGCCA	NAD4	729
YGF3	CAAACTATCACCAATACTC	NAD4-NAD4L	552
YGR3	GGTTTGTAGAGAAGGTAGAG	NAD4-NAD4L	552
YGF4	CATAAACCAATCCAAATCATG	NAD4-NAD4L	365
YGR4	AGGGGTTTGGTTGTTTTTG	NAD4-NAD4L	365
YGF5	ACACACCAAATCTAACACC	NAD4L-16S	1009
YGR5	CAGCGTAATTAAGTTTGAGAG	NAD4L-16S	1009
YGF6	CTCACTCTATTCATCTTC	16S	370
YGR6	AACTGTGCGAAGGTAGCA	16S	370
YGF7	GCTTCTAGGGTCTTGTCGTC	16S-COX1	2350
YGR7	CAATAGAGGCTCTCCTATGGG	16S-COX1	2350
YGF8	GATTCTGACTACTTCCACCAG	COX1-COX2	1901
YGR8	CGCAAATCTCTGAACATTGTC	COX1-COX2	1901
YGF9	CTTACCTCATCTACCGATG	COX2-ATP6	797
YGR9	GATAGATGGGTTCTAGCTG	COX2-ATP6	797
YGF10	CAACCTACTTATCAATTTG	ATP6	378
YGR10	GCTAGTAGAAGATGACCTG	ATP6	378
YGF11	AGTACCTCAACAAACACC	ATP6-COX3	615
YGR11	CTAAAGCAGGTGTTAAGCTAG	ATP6-COX3	615
YGF12	GGTTTGAAATGAGGAATG	COX3-NAD3	1031
YGR12	GTTTGTATTTCCATTCTAAGG	COX3-NAD3	1031
YGF13	TCGCTTTACTTCTACCTTC	NAD3-12S	424
YGR13	CTAAAGCCAGATTAACTGC	NAD3-12S	424
YGF14	AATGGTTACACCTATCAC	12S	657
YGR14	CGATTTGTACACGTCTTG	12S	657
YGF15	AAGGACATAATGAGTTAC	12S-NAD1	2014
YGR15	GGGGTTTGTTTATGAGTCC	12S-NAD1	2014
YGF16	CAATCCACCTCTATACTCCG	NAD1	513
YGR16	CAGCCTTTTAGAGATGGTG	NAD1	513
YGF17	CTCCTAGGAATACTAATCCAA	NAD1-CYTB	1309
YGR17	GATATGTTTTACCTTGAGGTC	NAD1-CYTB	1309
