# Supplementary material for: Basal position of two new complete mitochondrial genomes of parasitic Cymothoida (Crustacea: Isopoda) challenges the monophyly of the suborder and phylogeny of the entire order
Source: Parasit Vectors. 2018 Dec 10;11:628. doi: 10.1186/s13071-018-3162-4 (PMC6287365; doi:10.1186/s13071-018-3162-4)
Supplement: Supplementary file 7 — Table S2. Comparison of 17 isopod mitochondrial genomes. (XLSX 13 kb) [file 13071_2018_3162_MOESM7_ESM.xlsx]

## Sheet: allStat - 副本
Taxon	Accession number	Whole Genome		PCGs		rRNA		tRNA		References
		Size(bp)	AT%	Size(bp)	AT%	Size(bp)	AT%	Size(bp)	AT%
Asellota
Aselloidea
Asellidae
Asellus aquaticus	GU130252	13639	61.9	10683	60.2	1843	67	1099	69.3	Kilpert et al. 2012
Janiroidea
Janiridae
Janira maculosa	GU130255	9871	71.2	6705	70.3	1933	70.3	921	76.7	Kilpert et al. 2012
Valvifera
Chaetiliidae
Glyptonotus cf. antarcticus FK-2009	GU130254	13809	65.4	10701	64.5	1960	68.7	1117	67.8	Kilpert et al. 2012
Idoteidae
Idotea baltica	DQ442915	14247	61	10887	60	2010	62.5	1051	65.1	Podsiadlowski et al. 2006
Cymothoida
Bopyroidea
Bopyridae
Gyge ovalis	KY038053	14268	59.6	11067	58.8	1758	60.3	1137	65.6	Yu et al. 2018
Cymothooidea
Cirolanidae
Bathynomus sp. YS-2016	KU057374	14965	58.7	10665	57.4	1923	60.2	1080	63.6	Shen et al.2017
Eurydice pulchra	GU130253	13055	55.9	10158	55.7	1835	55.7	964	57.2	Kilpert et al. 2012
Corallanidae
Tachaea chinensis	MF419232	14616	72.7	10992	71.2	1903	77.6	1292	76.4	This study
Cymothoidae
Ichthyoxenos japonensis	MF419233	15440	72.8	10950	71.7	1874	75.5	1251	75.4	This study
Limnoriidea
Limnoriidae
Limnoria quadripunctata	KF704000	16515	66.3	11082	64.7	2107	70.9	1500	72.6	Lloyd et al. 2013
Sphaeromatidea
Sphaeromatidae
Sphaeroma serratum	GU130256	13467	54.4	10704	53.5	1805	55.4	917	62.8	Kilpert et al. 2012
Oniscidea
Armadillidiidae
Armadillidium nasatum	MF187611	13943	68.1	10812	67.7	1367	67	1271	71.5	Peccoud et al. 2017
Armadillidium vulgare	EF643519	13939	71.2	9141	70.4	1287	69.7	715	75.3	Marcade et al. 2007
Cylisticidae
Cylisticus convexus	KR013002	14154	67.8	11004	67.4	1791	67	1106	68.9	Chandler et al. 2015
Ligiidae
Ligia oceanica	DQ442914	15289	60.9	11031	60	2084	63.1	1278	65	Kilpert et al. 2006
Trachelipodidae
Trachelipus rathkei	KR013001	14129	67.4	10875	66.5	1782	68.4	846	69.4	Chandler et al. 2015
Phreatoicidea
Phreatoicidae
Eophreatoicus sp. 14 FK-2009	FJ790313	14994	69.6	11061	69	2008	72.6	1376	71.8	Kilpert et al. 2010
